# Supplementary material for: Extracellular Vesicles Derived from VEGF mRNA-Engineered Mesenchymal Stem Cells Promote Endothelial Cell Survival
Source: Cells. 2026 Apr 18;15(8):717. doi: 10.3390/cells15080717 (PMC13115070; doi:10.3390/cells15080717)
Supplement: Supplementary file 1 [file cells-15-00717-s001.zip]

Archive with 3 entries (3 files):
- cells-4196301-supplementary.pdf
- Video S1.mp4
- Video S2.mp4
